# Supplementary material for: Succession of Microbial Communities in Waste Soils of an Iron Mine in Eastern China
Source: Microorganisms. 2021 Nov 29;9(12):2463. doi: 10.3390/microorganisms9122463 (PMC8704403; doi:10.3390/microorganisms9122463)
Supplement: Supplementary file 1 [file microorganisms-09-02463-s001.zip]

Archive with 1 entries (1 files):
- microorganisms-1417376-supplementary.pdf
